# Supplementary material for: Work-Related Psychosocial Demands and Resources in General Practice Teams in Germany. A Team-Based Ethnography
Source: Int J Environ Res Public Health. 2020 Sep 28;17(19):7114. doi: 10.3390/ijerph17197114 (PMC7579545; doi:10.3390/ijerph17197114)
Supplement: Supplementary file 1 [file ijerph-17-07114-s001.zip]

Archive with 4 entries (3 files):
- ijerph-908701-Supplementary/
- ijerph-908701-Supplementary/S1 - IMPROVEjob-Consortium.pdf
- ijerph-908701-Supplementary/S2 - COREQ_Checklist.pdf
- ijerph-908701-Supplementary/S3 - Questioning routes.pdf
